# Supplementary material for: Investigation and Determination of Kinetic Parameters of Sweeteners Based on Steviol Glycosides by Isoconversional Methods
Source: Foods. 2025 Mar 31;14(7):1233. doi: 10.3390/foods14071233 (PMC11988719; doi:10.3390/foods14071233)
Supplement: Supplementary file 1 [file foods-14-01233-s001.zip]

Archive with 1 entries (1 files):
- foods-3505241-supplementary.pdf
